# Supplementary material for: Venom of the Annulated Sea Snake Hydrophis cyanocinctus: A Biochemically Simple but Genetically Complex Weapon
Source: Toxins (Basel). 2021 Aug 6;13(8):548. doi: 10.3390/toxins13080548 (PMC8402435; doi:10.3390/toxins13080548)
Supplement: Supplementary file 1 [file toxins-13-00548-s001.zip]

Archive with 1 entries (1 files):
- toxins-1306537-supplementary.xlsx
