# Supplementary material for: Venom of the Annulated Sea Snake Hydrophis cyanocinctus: A Biochemically Simple but Genetically Complex Weapon
Source: Toxins (Basel). 2021 Aug 6;13(8):548. doi: 10.3390/toxins13080548 (PMC8402435; doi:10.3390/toxins13080548)
Supplement: Supplementary file 1 [file toxins-13-00548-s001.zip › toxins-1306537-supplementary.xlsx]

## Sheet: Protein annonation
Table S1. Amino acid sequences translated from toxin unigenes in the venom-gland transcriptome of the annulated sea snake (Hydrophis cyanocinctus) from the South China Sea. Sequences with partial CDS are indicated in italic
Transcript ID	FPKM	FPKM%	AA sequence	NT sequence	Protein family	Similar sequence in UniProt	Protein Description
Hcy|29273	3.47852e+06	37.0226	MKTLLLTLVVVTIVCLDLGDSLSCYLDYKHSQTCPPGEKVCFVKSWCDGFCGLRGKRIEMGCAATCPTVKRGIDITCCSTDNCNTYAKWGSG	ATGAAAACTCTGCTGCTGACCTTGGTGGTGGTGACAATCGTGTGCCTGGACTTAGGTGACAGCTTGTCATGCTACCTGGACTATAAACACTCTCAGACTTGCCCACCTGGGGAGAAGGTATGCTTTGTAAAGAGTTGGTGTGATGGTTTTTGTGGCTTGAGAGGAAAGCGAATCGAAATGGGATGTGCTGCTACTTGCCCTACAGTGAAGCGCGGTATAGATATTACCTGTTGCTCAACAGACAATTGCAACACATATGCGAAGTGGGGATCTGGTTGA	3-FTx (Long neurotoxin)	Q8UW28	Alpha-elapitoxin-Lh2a
Hcy|28274	1.28299e+06	13.6551	MKTLLLTLVVVTIVCLDLGYTMTCCNQQSSQPKTTTNCAESSCYKKTWSDHRGTRIERGCGCPQVKSGIKLECCHTNECNN	ATGAAAACTCTGCTGCTGACCTTGGTGGTGGTGACAATCGTGTGCCTGGACTTAGGATACACCATGACATGTTGCAACCAACAGTCATCGCAACCTAAAACCACTACAAATTGTGCAGAGAGCTCTTGCTATAAAAAGACTTGGAGCGATCACCGTGGAACTAGAATTGAAAGGGGATGTGGTTGCCCTCAGGTGAAGAGCGGTATTAAACTTGAATGTTGCCATACAAACGAATGCAACAATTAG	3-FTx (Short neurotoxin)	Q8UW27	Short neurotoxin SN160
Hcy|29549	1.15707e+06	12.315	MKTLLLTLVVVTIVCLDLGYTMTCCNQQSSQPKTTTNCAESSCYKKTWSDHRGTRIERGCGCPQVKKGIKLECCHTNECNN	ATGAAAACTCTGCTGCTGACCTTGGTGGTGGTGACAATCGTGTGCCTGGACTTAGGATACACCATGACATGTTGCAACCAACAGTCATCGCAACCTAAAACCACTACAAATTGTGCAGAGAGCTCTTGCTATAAAAAGACTTGGAGCGATCACCGTGGAACTAGAATTGAAAGGGGATGTGGTTGCCCTCAGGTGAAGAAAGGTATTAAACTTGAATGTTGCCATACAAACGAATGCAACAATTAG	3-FTx (Short neurotoxin)	Q8UW27	Short neurotoxin SN160
Hcy|29140	373611	3.97642	MKILLLILVVVTIVCLDLAYTRKCFRTPLYKPETCPPGQNLCYQKSWCDAFCSSRGKVIELGCTANCPTVKDGIDINCCTTDNCNTVASWGSG	ATGAAAATTCTGCTGCTGATCTTGGTGGTGGTGACAATTGTGTGCCTGGACTTAGCATACACCAGGAAATGCTTCAGAACACCTCTTTATAAACCTGAGACTTGTCCACCTGGGCAGAACCTATGCTATCAAAAGAGTTGGTGTGATGCTTTTTGTTCCAGCAGAGGAAAGGTAATCGAACTGGGATGTACTGCTAACTGCCCTACAGTGAAGGACGGTATAGATATTAACTGTTGCACAACAGACAATTGCAACACAGTTGCGAGCTGGGGATCTGGTTGA	3-FTx (Long neurotoxin)	Q8UW29	Long neurotoxin 1
Hcy|29338	212054	2.25693	MKTLLLNLEVVTIVCLDLGYTMTCCNQQSSQPKTTTNCAESSCYKKTWSDHRGTRIERGCGCPQVKKGIKLECCHTNECNN	ATGAAAACTCTGCTGCTGAACTTGGAGGTGGTGACAATCGTGTGCCTGGACTTAGGATACACCATGACATGTTGCAACCAACAGTCATCGCAACCTAAAACCACTACAAATTGTGCAGAGAGCTCTTGCTATAAAAAGACTTGGAGCGATCACCGTGGAACTAGAATTGAAAGGGGATGTGGTTGCCCTCAGGTGAAGAAAGGTATTAAACTTGAATGTTGCCATACAAACGAATGCAACAATTAG	3-FTx (Short neurotoxin)	Q8UW27	Short neurotoxin SN160
Hcy|29296	50442.7	0.536872	MKTQLLTLVVVTIVCQDLAYTRTCFRTPLNRPETCPPGQNLCYQKSWCDAFCSSRGKVIELGCTAKCPTVERGSDITCCSTDNCNTYAKWGSG	ATGAAAACTCAGCTGCTGACCTTGGTGGTGGTGACAATCGTGTGCCAGGACTTAGCATACACCAGGACATGCTTCAGAACACCTCTTAATAGACCTGAGACTTGTCCACCTGGGCAGAACCTATGCTATCAAAAGAGTTGGTGTGATGCTTTTTGTTCCAGCAGAGGAAAGGTAATCGAACTGGGATGTACTGCTAAATGCCCTACAGTGGAGCGCGGTTCAGATATTACCTGTTGCTCAACAGACAATTGCAACACATATGCGAAGTGGGGATCTGGTTGA	3-FTx (Long neurotoxin)	Q8UW29	Long neurotoxin 1
Hcy|26329	61.39	0.000653386	MLTPRRRCGAPGCPRSAPSAMRRLVGVVCFCAALSVAASGSFDLTILHTNDVHARVEETSRDSGKCTREDCYGGVARRAAKIQEIRASHRNVLLLDAGDQYQGTIWFNYFQGREVVKFMNSLRYDAMALGNHEFDNGLNGLLDPLLKNVKFPILSANIRPKGPIASNISGYILPYKIINVGSEKVGIIGYTTKETPILSNPGPYLEFRDEVEELQKHADKLTTLGVNKIIALGHSGFKEDCRIAQKVKGVDVVVGGHTNTFLYTGSPPSNEVAAGNYPFMQLSDDGHQVPVVQAYAFGKYLGYLNVTFDDKGKVMKASGNPILLNKSIQKDPAVKAEVTRMKVQLQSYSTQVIGRTIVYLNGTTHACRFHECNLGNLICDAVVYNNLRHPDDNEWSHVS…	ATGCTGACCCCGAGGCGGCGGTGCGGGGCTCCGGGTTGCCCTCGAAGCGCCCCTTCGGCCATGCGGCGACTCGTCGGAGTCGTCTGCTTTTGCGCCGCGCTCTCGGTTGCTGCCTCCGGCTCTTTCGACCTCACCATTCTGCACACCAACGACGTGCACGCCCGCGTAGAGGAAACGAGCCGAGACTCCGGCAAATGCACCAGGGAGGACTGCTACGGGGGCGTCGCGCGGAGAGCCGCGAAGATCCAGGAGATCCGCGCCTCGCATCGCAACGTGCTGCTCCTGGATGCCGGGGATCAGTACCAGGGCACCATCTGGTTCAACTACTTCCAAGGGCGCGAAGTGGTGAAGTTCATGAACAGCCTGCGCTACGACGCGATGGCTCTAGGAAATCATGAA…	5'-nucleotidase	F8S0Z7	Snake venom 5'-nucleotidase
Hcy|23033	26.54	0.000282471	MPTPRRRCGAPGCPRSAPSAMRRLVGAVCFCAALSVAASGSFDLTILHTNDVHARVEETSRDSGKCTREDCYGGVARRAAKIQEIRASHRNVLLLDAGDQYQGTIWFNYFQGREVVKFMNSLRYDAMALGNHEFDNGLNGLLDPLLKNVKFPILSANIRPKGPIASNISGYILPYKIINVGSEKVGIIGYTTKETPILSNPGPYLEFRDEVEELQKHADKLTTLGVNKIIALGHSGFKEDCRIAQKVKGVDVVVGGHTNTFLYTGSPPSNEVAAGNYPFMQLSDDGHQVPVVQAYAFGKYLGYLNVTFDDKGKVMKASGNPILLNKSIQKDPAVKAEVTRMKVQLQSYSTQVIGRTIVYLNGTTHACRFHECNLGNLICDAVVYNNLRHPDDNEWSHVS…	ATGCCGACCCCGAGGCGGCGGTGCGGGGCTCCGGGTTGCCCTCGAAGCGCCCCTTCGGCCATGCGGCGGCTCGTGGGAGCCGTCTGCTTTTGCGCCGCGCTCTCGGTTGCCGCCTCCGGCTCTTTCGACCTCACCATTCTGCACACCAACGACGTGCACGCCCGCGTAGAGGAAACGAGCCGAGACTCCGGCAAATGCACCAGGGAGGACTGCTACGGGGGCGTCGCGCGGAGAGCCGCGAAGATCCAGGAGATCCGCGCCTCGCATCGCAACGTGCTGCTCCTGGATGCCGGGGATCAGTACCAGGGCACCATCTGGTTCAACTACTTCCAAGGGCGCGAAGTGGTGAAGTTCATGAACAGCCTGCGCTACGACGCGATGGCTCTAGGAAATCATGAA…	5'-nucleotidase	F8S0Z7	Snake venom 5'-nucleotidase
Hcy|53746	6.53	6.95001e-05	MTTSWSDRLQNAADLPANMDGHALKKYRREAYHRVFVNRSLAMEKIKCFGFDMDYTLAVYKSPEYESLGFDLTVERLVSIGYPQELLSFVYDPTFPTRGLVFDSLYGNLLKVDAYGNILVCAHGFNFMRGPEIREQYPNKFIQRDDTDRFYILNTLFNLPETYLLACLIDFFTNCDRYSSCETGFKEGDLFMSFRSMFQDVRDAVDWVHYKGSLKEKTVENLYKYVVKDGKLPLLLSRMNEVGKVFLATNSDYKYTDKIMTYLFDFPHGPKPGSSHRPWQSYFDLILVDARKPLFFGEGTVLRQVDTVTGKLKIGTYTGPLQHGIVYSGGSSDTVCDLLGAKGKDILYIGDHIFGDILKSKKRQGWRTFLVIPELAQELHVWTDKSCLFEELQSLDIFL…	ATGACAACTTCATGGAGTGACCGGCTACAAAATGCAGCAGATCTTCCTGCAAACATGGATGGCCATGCTCTGAAAAAGTACAGGCGGGAAGCATATCACCGGGTTTTTGTGAATAGAAGTCTAGCCATGGAAAAAATAAAGTGCTTTGGATTTGATATGGATTATACTTTAGCTGTGTATAAATCTCCAGAATATGAATCCCTTGGATTTGACTTGACCGTCGAACGGTTAGTTTCAATTGGATATCCTCAAGAGCTGCTTAGTTTTGTCTATGATCCTACATTCCCTACCAGAGGCCTGGTATTTGATTCTCTTTATGGAAACCTGTTAAAAGTTGATGCCTATGGAAACATCCTAGTGTGTGCACATGGCTTTAACTTTATGAGAGGGCCAGAAATA…	5'-nucleotidase	ABK63558	5' nucleotidase
Hcy|51154	14.4	0.000153262	VKSVLFVCLGNICRSPIAEAVFRKLVTEENLENKWRIDSAATSTYEIGNSPDYRGQNCMRKHGITMNHIARQITKDDFLTFDYILCMDESNLHDLRRKCNQIKNCKAQIELLGSYDPEKQLIIEDPYYGNDEDFENVYQQCLRCCKEFLEKPH	GTGAAGTCCGTTTTATTCGTATGTCTGGGAAATATTTGCCGATCTCCCATAGCTGAAGCTGTTTTTAGAAAACTTGTAACTGAAGAAAACCTTGAAAACAAGTGGAGGATAGACAGTGCAGCAACTTCTACATATGAAATAGGAAATTCTCCAGATTATCGAGGCCAGAATTGCATGAGAAAACATGGCATAACTATGAATCATATTGCCAGGCAGATTACAAAAGATGATTTCCTAACATTTGATTACATTCTTTGCATGGATGAAAGCAACTTACATGACTTGAGAAGAAAATGCAATCAAATTAAAAATTGCAAAGCTCAAATTGAACTCCTTGGTAGTTATGATCCAGAGAAACAGCTTATTATTGAAGATCCATATTATGGAAATGATGAAGAT…	APME	BAN89372	acid phosphomonoesterase
Hcy|31108	47.18	0.000502146	MAKGFFISKPLGIVGIVLGLGAVATIIALSVVYSQEKQRADEAVANQAPSNTTQAGSAIATTASATTAGVTRATTDGVTRATTDGAKSTITTKPLEPWDHFRLPKTLMPTFYNISLQPFLTANPPDFYIFKGRSTVEFQCKEPTDLILIHSKKLNYTLQDTFLASLGGIDAVAPAIERTWLEEKTEYLVVKLREKLQQDKTYYLHTMFTGELADDLAGFYRSTYMEGGVTKLVATTQMQAADARKAFPCFDEPAMKANFSITLIYLPNYTALSNMPAKKTEEVTMNGSTWMRTEFETTLKMSTYLLAFIVSEFENVSAIQNNTLIQIWGRPMAIQEGQGNYALKVSGPILSFFEKEYNVSYPLERLDQVALPDFNAGAMENWGLITYRESALLFDSKFS…	ATGGCCAAAGGATTCTTCATCAGCAAGCCCTTGGGGATCGTGGGCATTGTCCTGGGCCTGGGGGCTGTGGCCACCATCATCGCCCTCTCGGTCGTCTACTCCCAGGAGAAGCAGCGGGCAGACGAAGCGGTCGCCAACCAGGCCCCAAGCAACACCACCCAGGCTGGCAGTGCCATAGCCACCACGGCTAGTGCCACCACGGCCGGTGTCACCAGAGCCACCACGGACGGCGTCACCAGAGCCACCACGGATGGTGCCAAGAGCACTATCACAACCAAGCCTTTGGAGCCTTGGGACCACTTCCGATTGCCCAAAACTTTGATGCCCACATTTTACAATATCTCTCTGCAGCCATTTCTGACAGCGAATCCCCCAGACTTCTATATTTTTAAAGGCAGA…	Aminopeptidase	BAG82600	aminopeptidase N, partial
Hcy|25183	43.33	0.00046117	MAKGFFISKPLGIVGIVLGLGAVATIIALSVVYSQEKQRADEAVANQAPSNTTQAGSAIATTASATMAGVTRATTAGVTRATTAGVTRATTDGVTRATTDGAKSTITTKPLEPWDHFRLPKTLMPTFYNISLQPFLTANPPDFYIFKGRSTVEFQCKEPTDLILIHSKKLNYTLQDTFLASLGGIDAVAPAIERTWLEEKTEYLVVKLREKLQQDKTYYLHTMFTGELADDLAGFYRSTYMEGGVTKLVATTQMQAADARKAFPCFDEPAMKANFSITLIYLPNYTALSNMPAKKTEEVTMNGSTWMRTEFETTLKMSTYLLAFIVSEFENVSAIQNNTLIQIWGRPMAIQEGQGNYALKVSGPILSFFEKEYNVSYPLERLDQVALPDFNAGAMENWG…	ATGGCCAAAGGATTCTTCATCAGCAAGCCCTTGGGGATCGTGGGCATTGTCCTGGGCCTGGGGGCTGTGGCCACCATCATCGCCCTCTCGGTCGTCTACTCCCAGGAGAAGCAGCGGGCAGACGAAGCGGTCGCCAACCAGGCCCCAAGCAACACCACCCAGGCTGGCAGTGCCATAGCCACCACGGCTAGTGCCACCATGGCCGGTGTCACCAGAGCCACCACGGCCGGTGTCACCAGAGCCACCACGGCCGGTGTCACCAGAGCCACCACGGACGGCGTCACCAGAGCCACCACGGATGGTGCCAAGAGCACTATCACAACCAAGCCTTTGGAGCCTTGGGACCACTTCCGATTGCCCAAAACTTTGATGCCCACATTTTACAATATCTCTCTGCAG…	Aminopeptidase	BAG82600	aminopeptidase N, partial
Hcy|4213	1.16	1.23461e-05	MQGMDIEDKSSKMHCMKGKHVAIICGVVTAVGLILGLGLGLGLKPEACSEDNGQVSTKPPTSITPEVTPPLETSVFCSAKNDENGAWTNFRLPNYVHPVHYDLDLTTEMEDEVYTGMVKISISLEEQTTRHLWLHLRETKITEIPELRTSSGQVIAIKRCFGYEPHEYVVIEAEEDLHPGSYFLSMKFKGYLNGSLVGFYSTSYKENGKIKYIAATDHEPTDARKSFPCFDEPNKKATYSISITHEHVYEALSNMPVEKRVLLDNKWTKTIFKKSVQMSTYLVAWAVHQFKYEERKSSRGIPLRVYAQPLQIKTASYAANVTKVVFDYFEEYFNMNYSLPKLDKIAIPDFGTGAMENWGLITYRETNLLYDSEESAASNKQRVAAVIAHELVHQWFGNI…	ATGCAAGGAATGGACATTGAAGACAAGTCATCCAAAATGCATTGCATGAAAGGCAAGCACGTGGCCATCATTTGTGGAGTAGTAACAGCTGTGGGCTTAATTTTGGGACTCGGATTAGGTTTAGGGTTAAAACCTGAGGCCTGCTCAGAAGACAATGGGCAAGTGTCAACAAAACCACCTACCTCCATTACTCCAGAGGTTACACCACCTCTAGAGACCAGTGTGTTTTGCAGTGCCAAAAATGATGAAAACGGAGCCTGGACGAATTTCAGGCTGCCCAACTATGTTCACCCAGTTCATTACGACTTAGACTTGACTACTGAGATGGAAGATGAGGTGTACACCGGAATGGTAAAAATCTCCATCAGCTTGGAAGAACAGACAACCAGGCATTTGTGG…	Aminopeptidase	BAN82159	aminopeptidase A
Hcy|28607	427.41	0.00454901	MLSLSRLAGGGLLLLVLALLPLALDGKPAPLPQALPKAPAGGTTASRRDLTEQQQEQPSPVEESSGPATEPSGSKDQPVNGCFGLKLVPVGIRSGLGCGGHVPKPTPDLKN	ATGCTCAGCCTCTCACGTCTGGCGGGCGGCGGGCTGCTGCTGCTGGTACTGGCCCTGCTGCCTCTCGCCCTCGACGGGAAGCCGGCGCCGCTGCCTCAGGCGCTGCCCAAGGCACCGGCGGGCGGCACGACGGCGTCGCGACGGGACCTGACGGAGCAGCAGCAGGAGCAGCCGTCGCCGGTGGAGGAGTCCTCGGGTCCCGCCACTGAGCCCAGCGGTTCCAAGGATCAGCCGGTGAACGGCTGCTTCGGCTTAAAGCTCGTGCCCGTCGGCATTAGGAGCGGCCTGGGCTGCGGAGGCCACGTCCCGAAGCCGACACCTGACCTAAAGAATTGA	C-NP	P83228	Natriuretic peptide TNP-b
Hcy|29658	4328.78	0.0460721	SGAAQGSGGRHDGVATGPDGAAAAGGGGVLGSRGWAQRFQAGNAAPTPPKGKGAAVSADASRLMRDLRRDIKESRPTSGRLAYPEYPAGGGGGGGG	TCAGGCGCTGCCCAAGGCTCCGGCGGGCGGCACGACGGCGTCGCGACGGGACCTGACGGAGCAGCAGCAGCCGGCGGCGGCGGAGTCCTCGGGTCCCGCGGCTGGGCGCAGCGGTTCCAAGCGGGCAATGCAGCCCCGACGCCGCCGAAAGGCAAAGGGGCGGCGGTGTCGGCGGATGCCTCGCGGCTCATGCGAGATTTGCGCCGCGACATCAAGGAGTCGCGCCCCACCTCGGGCCGGTTGGCGTATCCCGAATACCCCGCAGGAGGAGGAGGCGGCGGCGGCGGCGG	C-NP	Q09GK2	C-type natriuretic peptide
Hcy|16481	44.91	0.000477986	MKAGRAAWRWLEAFAFLAFLSFSPASQALGSPEERLRQACNTCRGIVDRFAQGLTDTAKKNFGGGNTAWEEKTLSKYESSEIRLVEIIENLCDSSNFECNNMVEEHEEHIETWWFKRKKKHPDLFKWLCIETIEVCCLAGTHGPDCVACRGGSERPCHGNGDCDGDGTRAGDGSCKCKKEYQGEFCLNCSDGFYNSYRNDTHSVCTACHDSCKTCTGATNKDCKDCKEGWLRNEDACVDVDECVTEESPCNSDQYCLNTDGSFSCKACDLSCLGCTGEGPNKCKNCVTGYEMKEETCTDVDECSHTEEVCTGENTNCINTPGGYKCVCSEGFEDKDGICVPSIKAEEKTSANISSSDIHEDL	ATGAAAGCCGGTCGGGCTGCGTGGAGATGGCTGGAAGCATTTGCTTTCCTGGCCTTCCTCTCCTTCTCGCCTGCGTCGCAAGCTCTGGGCTCCCCTGAGGAGAGGCTCCGGCAGGCCTGCAACACCTGTCGAGGGATCGTCGACCGGTTCGCTCAGGGGCTTACAGACACAGCAAAGAAGAACTTTGGAGGTGGCAATACAGCTTGGGAAGAAAAAACATTATCAAAATATGAATCAAGTGAAATTCGTCTTGTAGAAATTATAGAAAATCTGTGTGACAGTAGTAACTTTGAATGCAACAACATGGTAGAGGAGCATGAAGAACATATAGAAACTTGGTGGTTCAAACGGAAGAAGAAACACCCTGATTTGTTTAAATGGCTTTGTATTGAAACAATT…	CREGF	Q5XH36	Cysteine-rich with EGF-like domain protein 2-A
Hcy|29512	29054.5	0.309233	MKWNSHAAQNAKRSEDRCIFAHRPEHTRTVGKFRCGENIYMSSQPFAWSGVVQAWYDEIKNFVYGIGAKPPGSVIGHYTQIVWYKSHLLGCASAKCSSTKYLYVCQYCPAGNIRSSIATPYKSGPSCGDCPSACVNRLCTNSCKYEDYYLNCKALAKKTKFKTEWIKSKCPAACFCHNKII	ATGAAATGGAATTCTCATGCTGCTCAAAATGCAAAACGTTCGGAAGATAGATGTATTTTTGCTCACAGACCAGAACATACAAGAACTGTGGGAAAATTCCGTTGTGGTGAAAATATATACATGTCAAGTCAACCTTTTGCATGGAGTGGAGTAGTTCAGGCTTGGTATGATGAAATCAAAAATTTTGTCTATGGCATTGGAGCAAAGCCACCAGGTTCTGTTATTGGCCATTATACCCAGATAGTTTGGTACAAAAGTCACCTTCTTGGTTGTGCTTCTGCCAAATGTTCTTCAACCAAATACCTCTACGTTTGTCAATACTGCCCAGCAGGGAACATCAGAAGTTCAATTGCTACTCCATATAAATCAGGGCCATCTTGTGGGGACTGTCCTTCAGCT…	CRISP	A8S6B6	Cysteine-rich venom protein
Hcy|29717	12582.8	0.133921	MKWNSHAAQNAKRSEDRCIFAHRPEHTRTVGKFRCGENIYMSSQPFAWSGVVQAWYDEIKNFVYGIGAKPPGSVIGHYTQIVWYKSHLLGCASAKCSSTKFLYVCQYCPAGNIRSSIATPYKSGPSCGDCPSACVNGLCTNPCKYEDAYTNCNDLVKERKCKTEWIKTKCPATCFCHTEII	ATGAAATGGAATTCTCATGCTGCTCAAAATGCAAAACGTTCGGAAGATAGATGTATTTTTGCTCACAGACCAGAACATACAAGAACTGTGGGAAAATTCCGTTGTGGTGAAAATATATACATGTCAAGTCAACCTTTTGCATGGAGTGGAGTAGTTCAGGCTTGGTATGATGAAATCAAAAATTTTGTCTATGGCATTGGAGCAAAGCCACCAGGTTCTGTTATTGGCCATTATACCCAGATAGTTTGGTACAAAAGTCACCTTCTTGGTTGTGCTTCTGCCAAATGTTCTTCAACCAAATTCCTCTACGTTTGTCAATACTGCCCTGCAGGGAACATCAGAAGTTCAATTGCTACTCCATATAAATCAGGGCCATCTTGTGGGGACTGTCCTTCAGCT…	CRISP	F8J2D4	Cysteine-rich venom protein
Hcy|32067	25513.7	0.271548	MGRFLLVSLSLLAVASSLNGIGADHHCPSYWISLGKFCYKVIKEWKTWEDAEASCVQLHNSSHLASIHSREESRY	ATGGGGCGATTCCTCTTGGTGAGCCTGAGCTTGCTGGCCGTGGCTTCCTCCCTAAATGGAATTGGAGCTGATCATCATTGCCCCTCATACTGGATCTCCCTTGGGAAGTTTTGCTACAAGGTCATCAAAGAATGGAAGACCTGGGAAGATGCCGAGGCATCCTGCGTGCAACTTCACAACAGCAGCCATCTGGCCTCCATCCACAGCCGAGAAGAGTCCCGTTACAT	CTL	D2YVK8	Venom C-type lectin mannose binding isoform 5 variant 2
Hcy|30280	23967	0.255085	MGRFLLVSLSLLVMTLSLNGIGADHHCPSYWISLGNFCYKVIKEWKTWEDAEASCVQLHNSSHLASIHSREESRYITQAIAR	ATGGGGCGATTCCTCTTGGTGAGCCTGAGCTTGCTGGTCATGACTTTATCCCTAAATGGAATTGGAGCTGATCATCATTGCCCCTCATACTGGATCTCCCTTGGGAATTTTTGCTACAAGGTCATCAAAGAATGGAAGACCTGGGAAGATGCCGAGGCATCCTGCGTGCAACTTCACAACAGCAGCCATCTGGCCTCCATCCACAGCCGAGAAGAGTCCCGTTACATCACACAGGCGATCGCCAGGAG	CTL	A7X401	C-type lectin lectoxin-Lei1
Hcy|31561	788.28	0.00838982	FTFLSLGLLVVALSLRGTGAHPDCPFEWSPFNGHCYKVFKTLKSWRDAEMSCRQQEEGSHLASIQSWAESAYVAKLIARNVFLINVWIGLSDRKKRRIWKWSDGSRFLHRSWKRGEPNNFLWNEYCVELWSFSGYLSWNDQNCRSKRYFVCKFQPQVEGSTE	TTCACTTTTCTAAGTCTTGGCTTGCTGGTTGTGGCCCTCTCCTTAAGGGGAACTGGAGCTCATCCCGACTGTCCCTTCGAGTGGTCCCCCTTTAATGGGCATTGCTACAAGGTCTTCAAAACTCTCAAGAGCTGGCGTGATGCAGAGATGTCCTGCAGGCAGCAGGAGGAAGGCAGCCACCTCGCCTCCATCCAAAGCTGGGCGGAGTCAGCTTACGTGGCCAAGTTGATCGCCCGCAATGTCTTCCTCATCAATGTCTGGATCGGACTGAGTGATCGAAAGAAACGACGCATCTGGAAGTGGAGTGATGGCTCCAGGTTCCTCCACAGATCCTGGAAACGAGGAGAACCCAACAACTTTTTATGGAATGAGTACTGCGTCGAACTGTGGAGCTTTTCA…	CTL	A7X3Z7	C-type lectin lectoxin-Lio2
Hcy|31460	427.95	0.00455476	MWSWLFICTFLGITSMHDVSAQTCLCAQGLCTDGWVQYKSACYKAVRQLYTWTEAEISCQSYTPNSHLASIHSIEENDFIFHLMGRPVDYKKGEAYWIGAHDTFKEGTFVWTDGSRFDFNSLPSEQPDGLSGEHYLGSWFIRNGNISWNDYGNYWKFLSVCKYNLANRGCTFCKKI	ATGTGGTCCTGGTTATTTATCTGCACCTTTCTGGGCATCACTTCCATGCATGATGTCTCTGCCCAGACCTGTCTTTGTGCCCAGGGTTTGTGTACAGATGGCTGGGTGCAATATAAGTCTGCCTGCTACAAGGCTGTGAGGCAGCTATACACCTGGACTGAAGCTGAGATATCTTGTCAGAGTTACACTCCGAACTCCCACTTGGCCTCCATCCATAGCATTGAAGAAAATGATTTCATTTTTCATTTGATGGGCAGACCGGTGGACTACAAGAAAGGAGAGGCCTACTGGATTGGTGCACATGACACCTTCAAGGAGGGGACCTTTGTGTGGACTGATGGTTCAAGATTTGATTTCAATTCACTTCCTTCTGAACAACCTGATGGATTGTCAGGAGAA…	CTL	Q02988	Lectin
Hcy|29890	167.05	0.00177795	MGRFLFASLGLLIVAFSLSGTGANLYCPFDWLSYNVSCYKLFYSLVTWDQAQRFCVEQQENSQLASIHDVEESVKLSNYISQRWGFFDVWMGLRLSKRKGIWEWSDGSNLTYTSWKEGEPNNLFNMEFCAVLSAGTRYLQWNDKKCTFLHPFLCQFQPRSEANG	ATGGGGCGATTCCTCTTTGCGAGCCTCGGCTTGCTGATCGTGGCTTTCTCCCTAAGTGGAACTGGAGCCAATCTCTATTGTCCCTTTGATTGGTTGTCCTACAATGTGTCTTGCTACAAGCTCTTCTACTCTCTGGTGACCTGGGACCAAGCACAGAGGTTCTGTGTGGAACAGCAGGAAAACTCCCAACTCGCCTCCATCCATGATGTGGAAGAGTCAGTGAAGTTGTCCAACTACATCTCCCAAAGATGGGGATTCTTTGATGTTTGGATGGGACTGAGGCTTTCAAAGAGAAAAGGCATCTGGGAGTGGAGTGATGGCTCCAACCTCACTTACACATCCTGGAAAGAAGGTGAACCCAACAACCTTTTCAACATGGAATTCTGTGCTGTGCTGTCA…	CTL	A3FM55	C-type lectin 1
Hcy|29552	165.69	0.00176347	MGRFLLVTLSLLVVAFSLNGANSCCCPQDWLPRNGFCYKVFNDHKNWNDAEMFCRKYKPGCPLASVDDSEESTYLAEYVSDYLRSGGSVWIGLNDPQRCWQWTDRSRNSYLTWQPGEPNNLENNENCVELWSRSGYKNWNDENCASTRAFLCKCRF	ATGGGGCGATTCCTCTTGGTGACCCTCAGCTTGCTGGTCGTGGCTTTCTCCCTAAATGGAGCCAACAGCTGCTGTTGTCCCCAAGACTGGCTCCCCAGGAATGGGTTTTGCTACAAGGTCTTCAATGATCACAAGAACTGGAACGATGCTGAGATGTTCTGCAGGAAATACAAGCCAGGCTGCCCCCTCGCCTCTGTCGATGATAGTGAAGAGTCAACTTACTTGGCCGAATATGTCTCCGATTATCTCAGGAGTGGTGGAAGTGTCTGGATTGGACTGAATGACCCACAACGATGTTGGCAGTGGACAGACAGGTCCAGAAACAGCTACCTGACATGGCAACCAGGAGAGCCCAACAACCTTGAGAACAATGAAAACTGTGTTGAACTTTGGAGTCGA…	CTL	D2YVJ8	C-type lectin mannose-binding isoform
Hcy|28883	109.14	0.0011616	MGRFLLVTLSLLVVAFSLNGANSCCCPQDWLPRNGFCYKVFNDHKNWNDAEMFCRKYKPGCHLASIHRMAESVDLAEYISDYLKGSGNVWIGLNDPQKQRTWAWSDRSSTNYFSWNKGEPNNSKNIEYCVHLRALTGYLKWNDTPCEALNPFICQCKF	ATGGGGCGATTCCTCTTGGTGACCCTCAGCTTGCTGGTCGTGGCTTTCTCCCTAAATGGAGCCAACAGCTGCTGTTGTCCCCAAGACTGGCTCCCCAGGAATGGGTTTTGCTACAAGGTCTTCAATGATCACAAGAACTGGAACGATGCTGAGATGTTCTGCAGGAAATACAAGCCAGGCTGCCACCTCGCCTCCATCCATCGCATGGCAGAATCAGTTGACTTGGCTGAATACATCTCTGACTATCTGAAAGGTAGCGGAAATGTCTGGATTGGACTGAACGATCCACAGAAACAACGCACCTGGGCGTGGTCAGACAGATCCTCCACCAACTACTTCTCCTGGAACAAAGGAGAACCCAACAACTCAAAGAACATTGAGTACTGTGTCCATCTCCGG…	CTL	D2YVJ8	C-type lectin mannose-binding isoform
Hcy|28754	73.3	0.000780147	QLSEVLPTISIAGLKYSPGCIIKIGAISPLPGAISLDHSVQSRHQ	CACTGATGTCTGGATTGGACTGAATGATCCAGGGAAATCGCACCTGGGAGTGGACTGATGGCTCCGATTTTGATTATACATCCTGGGGAATATTTTAACCCGGCAATGCTGATCGTGGGCAGTACTTCACTAAGTTG	CTL	D2YVK8	Venom C-type lectin mannose binding isoform 5 variant 2
Hcy|28693	254.24	0.00270593	MALLRGLLVCSVLLLSCICKQALGTRLLGGRENASPEEPGVQAALQFAMNEYNRGSNDMYASRVSEVVEAQKQLVSGMKYYLTVKIGRTVCRKGASDLENCAFHDTPKLAQIITCTFEVYHVPWRNIISLQKSSCT	ATGGCTTTGTTGCGGGGGCTTTTGGTGTGCAGCGTGCTCTTGCTCAGTTGTATCTGCAAGCAGGCGCTCGGGACCAGGCTCCTTGGGGGACGGGAGAATGCTTCCCCGGAGGAACCGGGCGTCCAGGCGGCCCTTCAGTTCGCCATGAACGAATACAACAGAGGCAGCAATGATATGTATGCTAGCCGCGTCTCCGAAGTGGTCGAAGCCCAAAAACAGCTTGTCAGCGGAATGAAGTATTATTTAACTGTTAAGATTGGACGTACAGTTTGTCGTAAGGGAGCATCTGACCTTGAAAATTGTGCATTTCATGACACACCTAAACTGGCACAGATAATCACCTGCACTTTTGAGGTTTATCATGTTCCTTGGAGAAACATAATTTCCCTGCAAAAAAGT…	Cystatin	J3SE80	Cystatin-2
Hcy|28107	114.58	0.0012195	MRCLVLTPLWLRPGRQLIQGLDGEGQETPSLLFAQRVGAATSFPSSAMLCGGLSEPQAATAETQQITQEIKSQLEEKESRKFDIFNAVSYKTQVVAGINYFIKIHVGNEEYFHVRVYKRLPHENKPVALANYQSKKEKHEDLTYF	ATGAGATGCTTGGTCCTCACCCCCCTCTGGTTACGCCCCgGACGGCAGCTGATACAAGGCCTGGACGGCGAGGGACAGGAAACGCCGAGTTTGTTGTTTGCACAGCGAGTGGGCGCCGCGACCTCCTTTCCTTCCTCAGCTATGTTGTGCGGCGGACTCTCCGAGCCACAGGCAGCGACTGCGGAGACGCAGCAAATCACGCAGGAGATAAAGTCACAACTGGAAGAAAAAGAAAGCAGAAAGTTTGACATCTTCAATGCTGTTTCATATAAAACACAAGTAGTTGCTGGAATAAACTACTTCATCAAGATCCATGTGGGGAATGAAGAGTACTTTCATGTCCGAGTGTACAAAAGGCTTCCCCATGAAAACAAGCCAGTGGCGCTCGCTAATTACCAG…	Cystatin	Q8I030	Cystatin-B
Hcy|29627	102.83	0.00109444	MVHSQLPVAGPLRLLCALLLLPSATMIPGGLSPRSVTDPDVQEAAEFAVQEYNALSANAYYYKQLRLVEAQSQVVTGAKYYLTMELMKTKCAKTNGKPKVYKEIQNCELPPKAQQEKLTCHFQVWSRPWLEKIELTKMSCN	ATGGTGCACTCCCAGCTGCCCGTCGCGGGTCCCCTCCGCCTGCTCTGCGCCCTCCTGTTGCTGCCCTCGGCGACGATGATCCCCGGGGGCCTTTCCCCGAGATCCGTCACGGATCCGGACGTGCAGGAAGCCGCCGAGTTCGCCGTGCAAGAATACAACGCGCTCAGCGCAAACGCCTACTATTACAAGCAGTTGCGCCTTGTGGAGGCGCAGTCCCAGGTAGTCACAGGGGCAAAATATTATCTGACGATGGAGTTGATGAAAACCAAGTGTGCAAAGACCAACGGCAAGCCAAAGGTGTACAAAGAGATCCAGAACTGTGAACTTCCTCCAAAGGCTCAGCAGGAGAAACTTACTTGCCACTTCCAAGTCTGGTCCCGTCCTTGGCTGGAAAAGATT…	Cystatin	E3P6N8	Cystatin
Hcy|22013	1.9	2.02221e-05	MALSQLPCPLFLLCSFLMLPSVLLQEVPMPGAPFPVPVTSEEVKKAAAFAVEQFNKRSNDANYFKELRIVKAQSQVVAGLKYLLTVEMGETVCAKSSGSLPFSDIQKCELLLRDQQEKLTCNFVVWSRPWLENTQLLSMSCS	ATGGCGCTCTCCCAGCTGCCTTGCCCTCTCTTCCTCCTCTGCTCCTTCCTGATGCTGCCCTCGGTGCTGCTGCAGGAGGTGCCAATGCCTGGGGCTCCTTTTCCTGTACCCGTCACATCTGAGGAGGTCAAGAAAGCTGCCGCCTTCGCCGTGGAACAATTCAACAAGCGCAGCAATGATGCCAACTATTTCAAGGAGCTGCGTATTGTGAAGGCACAATCCCAGGTGGTTGCAGGATTGAAATACTTACTTACAGTGGAAATGGGGGAAACGGTGTGTGCAAAGAGCAGTGGGTCACTGCCATTCAGCGATATCCAGAAATGTGAGCTCCTTCTCCGGGATCAGCAGGAGAAACTAACCTGTAACTTTGTGGTCTGGTCCCGTCCTTGGCTGGAGAAC…	Cystatin	E3P6P4	Cystatin
Hcy|29166	51.11	0.000543974	MSGHEYVYTNQNNVFLYNIDDGKETIILSNNTLENWNNSVAILSPDKKFALLRYSYEKVWRHSYTASYHIYDLNNRTIITENPLPTTIQYISWSPAGHKLAYVYHNNIYVKTTPNAKPVEITENGAENKILNGLADWVYEEEMFGTHSALWWSPSGRFLAFAEINDTEVPLIEYSFYSEDTLQYPKTIKIPYPKAGATNPTIRLFVVDILTLPQKNISEIVAPSSIISGDHYLSVVTWVTDERICLQWLRRIQNFSMLTICDYSSDVWQCPKNREHPEESKTGWVGRFQPSEPYFASDKISYYKIISDSQGYKHIHYTDSTGKVKPITSGKWEVISIAAVTNNSLYFISNEFDGRPGGRHLYKVDLKHDLKKTCITCDPNKEACQYFSVSFSTDARYYK…	ATGTCAGGTCATGAGTATGTCTACACAAATCAGAACAATGTTTTCCTGTACAACATTGATGATGGAAAAGAGACTATAATCTTATCAAATAACACATTAGAAAATTGGAATAATTCTGTTGCAATATTGTCACCCGACAAAAAATTTGCTCTTCTGCGATACAGTTATGAGAAGGTGTGGAGGCACTCATACACAGCATCATACCATATCTATGATCTAAATAACAGAACTATAATAACCGAGAATCCACTTCCTACAACTATCCAGTACATATCATGGTCACCTGCCGGACACAAACTGGCTTATGTTTACCATAACAATATTTATGTGAAAACAACACCAAATGCCAAACCTGTTGAAATCACTGAGAATGGAGCCGAAAACAAAATTTTAAATGGA…	DPP IV	P81425	Dipeptidyl peptidase 4
Hcy|24239	119.85	0.00127559	MCHLWIKCLATWILLKRCNGVHVMQTKAPMYPNEPFLVFWNAPTTQCQLRYKVDLDLKTFHIVSNPHESLSGSAVTIFYPTQLGVYPHIDDHGNFLHGIIPQNESITKHLNKTKSDINHMIPLKTFHGLGVIDWENWRPQWDRNWGSKNVYRTRSIQFAKQLHPELSEAAIKRLAKQEYEKAGKHFMRDTLLLVENMRPGGYWGYYLYPDCYNYNYKKNPQQYTGKCPEIEIVRNDQLLWLWRDSTALFPSIYLEIMLKSSANALKFVHHRLKESMRIASMARKDYALPVFVYARPFYAYTFEPLTEEDLVSTIGETAATGAAGIVFWGSMRYASTIESCQRVKEYMNGPFGHYIINVTSAAKICSYFLCKEKGRCVRKHSDSNAFLHLFPESFTIMVH…	ATGTGTCATTTATGGATTAAATGCCTGGCAACTTGGATATTACTGAAGAGATGTAATGGCGTTCATGTTATGCAGACCAAAGCTCCAATGTATCCGAATGAACCTTTCCTTGTGTTCTGGAATGCACCTACAACCCAGTGTCAGCTGCGCTATAAGGTGGATTTAGATCTCAAGACTTTTCACATTGTATCAAACCCCCATGAGTCTTTAAGTGGGTCTGCTGTGACAATATTTTATCCTACCCAGTTGGGGGTCTATCCCCATATTGATGACCATGGGAATTTCCTCCATGGGATTATACCGCAAAATGAAAGCATCACCAAACATCTCAATAAAACAAAATCAGATATCAACCATATGATCCCACTGAAGACATTTCATGGACTTGGAGTCATTGAC…	Hyaluronidase	A3QVN9	Hyaluronidase-1
Hcy|32595	262.15	0.00279012	MTCEKSLALWITLAAALAAAESPPGRCHSPKTVGPCRASFHRWWYNATSQMCQEFIFGGCKGNANNFVSKQACFQTCIRGGAAEATVVPSGPATEVATPRAGHLPEVYESRPGFREFCAAPRVVGPCRASFLRWYFDLESRMCKMFVYGGCRGNKNNYLFEEHCWSQCTGDGEITEEPGDAGAHSPLPSEPFRFSTRAVVLAVLLAILVTILLGSMGVFFVKICRKNPELSVGTVWSTLDDKEYLMSNAYTL	ATGACGTGCGAGAAAAGTCTGGCGCTGTGGATCACGTTGGCGGCTGCGCTGGCGGCCGCAGAGTCGCCACCAGGCCGATGCCACTCGCCCAAGACAGTGGGGCCTTGTCGGGCATCCTTCCATCGGTGGTGGTACAATGCCACAAGTCAGATGTGCCAGGAATTCATTTTTGGAGGTTGCAAAGGCAATGCCAACAACTTCGTCTCCAAACAGGCCTGCTTCCAGACGTGTATCAGAGGAGGGGCTGCAGAGGCAACAGTGGTACCTAGCGGGCCAGCCACTGAAGTGGCTACACCAAGAGCTGGACATCTCCCAGAGGTCTACGAAAGCAGGCCTGGCTTCAGAGAATTCTGTGCTGCACCCCGGGTGGTAGGTCCCTGCCGGGCCTCCTTCCTCCGT…	Kunitz	B2BS84	Putative Kunitz-type serine protease inhibitor
Hcy|32533	10758.9	0.114509	MSSGGLLLLLGLLTLWEGLTPVSSKDRPSFCHLPDDTGPCKGFFQAFYYNPDQHQCLEFIYGGCDGNANNFKTIDDCKRICAA	ATGTCTTCTGGAGGTCTTCTTCTCCTGCTGGGACTCCTCACCCTCTGGGAGGGGCTGACCCCCGTCTCCAGCAAGGACCGTCCATCCTTCTGTCATCTGCCTGATGACACCGGACCATGTAAAGGCTTCTTCCAAGCCTTCTACTACAACCCAGATCAACATCAATGCCTAGAGTTTATTTATGGTGGATGTGATGGGAATGCTAACAATTTTAAGACCATAGATGACTGCAAACGCATCTGTGCTGCATGA	Kunitz	B5L5R7	Kunitz-type serine protease inhibitor stephenin-2
Hcy|45874	9.17	9.75982e-05	MNVFIIFSLLFLAALESCADDRRNPLEECFREADYEEFLEIARNGLKETSNPKHVVVVGAGMAGLSAAYVLAGAGHKVTLLEASERVGGRVNTYRNEKEGWYVNLGPMRFPERHRIIREYIRKFGLKLNEFLQENENAWYFIKNIRKRVWEVKKDPGVFKYPLKPSEEGKSASQLYRESLKKVIEELKRTNCSYILNKYDTYSTKDYLIKEGNLSRGAVDMIGDLLNEDSSYYLSFIESLKSDDLFSYEKRFDEIVGGFDQLPISMYQAIADMVHLNARVIKIQHNAEKVRVVYQTPAKTLSYVTADYVIVCSSSRAARRIYFEPPLPPKKAHALRSIHYRSGTKIFLTCTKKFWEADGIHGGKSTTDLPSRFIYYPNHNFTSGVGVIVAYVISDDADF…	ATGAATGTCTTCATTATTTTCTCACTGCTGTTCTTGGCTGCCTTGGAAAGCTGTGCAGATGATAGAAGGAACCCCCTAGAAGAATGCTTCCGAGAAGCTGATTATGAAGAATTTCTAGAGATCGCCAGGAATGGTTTGAAAGAGACATCAAACCCAAAACATGTCGTGGTTGTAGGTGCAGGCATGGCTGGGCTTAGTGCAGCCTACGTTCTTGCAGGAGCTGGACATAAGGTGACGCTTCTCGAAGCTAGTGAACGTGTGGGAGGACGAGTGAACACTTATCGAAATGAAAAGGAAGGCTGGTACGTCAATCTGGGACCCATGCGTTTCCCTGAGAGACACAGGATTATCCGGGAATATATCAGAAAATTTGGTCTCAAGTTGAACGAATTTCTTCAG…	LAAO	A8QL52	L-amino-acid oxidase
Hcy|1865	9.2	9.79175e-05	MSMLCYTLIIAFLIGIWAAPKSEDNVPLGSPATSDLSDTSCAQTHEGLKTSRNTDQRHPAPKKAEDQELGSPANIIVDPKLFQKRRFQSPRVLFSTQPPPLSRDEQSVEFLDNEDTLNRNIRTKRETHPVHNRGEYSVCDSISVWVANKTKATDIKGKPVTVMVDVNLNNHVYKQYFFETKCRNPNPVPSGCRGIDSRHWNSYCTTTHTFVKALTMEGNRASWRFIRIDTACVCVISRKTDNF	ATGTCCATGCTGTGCTACACTCTGATTATTGCATTTCTGATTGGCATATGGGCAGCACCAAAATCTGAAGATAATGTCCCTCTGGGCTCCCCTGCAACATCTGACCTTTCTGACACCAGCTGTGCTCAAACTCACGAGGGTCTGAAAACATCTCGAAATACAGATCAGCGCCATCCTGCTCCTAAGAAGGCAGAAGATCAAGAACTTGGATCACCAGCCAACATCATTGTGGATCCCAAGCTTTTTCAGAAGAGGCGTTTCCAGTCACCTCGTGTTCTGTTCAGCACTCAGCCCCCACCATTGTCAAGAGATGAGCAAAGTGTGGAGTTCCTGGACAATGAAGACACTCTTAACAGGAATATCCGGACCAAACGTGAAACTCATCCTGTGCATAACCGA…	NGF	Q3HXY9	Venom nerve growth factor 1
Hcy|57309	1.76	1.8732e-05	MSMLCYTLIIAFLIGIWAAPKSEDNVPLGSPATSDLSDTSCAQTHEGLKTSRNTDQRHPAPKKAEDQELGSVANIIVDPKLFQKRQFQSSRVLFSTQPPPLSRDEQSVEFLENEDALNGNIRAKRENHPVHDLGEHSVCYSISVWVTNKTKAMDIKGNMVTVMVDVNLNNHVYKQYFFETKCRDPNPVPSGCRGIDSRHWNSYCTTTHTFVKALTMEGNRASWRFIRIDTACVCVISRKTDNF	ATGTCCATGTTGTGCTACACTCTGATTATTGCATTTCTGATTGGCATATGGGCAGCACCAAAATCTGAAGATAATGTCCCTCTGGGCTCCCCTGCAACATCTGACCTTTCTGACACCAGCTGTGCTCAAACTCACGAGGGTCTGAAAACATCTCGAAATACAGATCAGCGCCATCCTGCTCCTAAGAAGGCAGAAGATCAAGAACTTGGATCAGTAGCAAACATCATTGTGGATCCCAAGCTTTTTCAGAAGAGGCAGTTCCAGTCGTCTCGTGTTCTGTTCAGCACTCAGCCCCCACCATTGTCAAGAGATGAGCAAAGTGTGGAGTTCCTCGAAAATGAAGACGCTCTTAACGGGAATATCCGGGCCAAACGTGAAAATCATCCTGTGCATGACCTA…	NGF	Q3HXY9	Venom nerve growth factor 1
Hcy|32424	33.17	0.000353035	METLPADQTDKGEKSTLELLDSHTETVIKKSTLKKYKILCVVLFISLVAVALGLGLGLGLKQSKQPQESCRNRCNETFCEELSYCSCDNKCTEREACCWDYQDICVLPTQSWSCNKLRCGEKRMANVLCSCSEDCLTKKDCCTDYKSICKRETSWLKDQCASSSASQCPKGFDQSPLILFSMDGFRAEYLETWDSLMPNINKLKTCGTHAKYMRAVYPTKTFVNHYTIVTGLYAETHGIIDNNMYDVNLNQNFSLSGRNMRNPAWWGGQPIWHTATYQGLKAATYFWPGSEVKINGSFPTIYKVYNKSTPFEARVMEVLKWLDLPKAKRPEFSTLYIEEPDTTGHKFGPVSGQIIKSLQMADRTLGMLMEGLKQRNLHNCVNLILLADHGMEAISCNRL…	ATGGAAACTCTTCCAGCAGATCAGACAGATAAGGGAGAGAAGAGCACTTTGGAGCTGTTAGATTCCCATACAGAGACAGTTATTAAAAAAAGCACTCTTAAGAAATATAAGATACTCTGTGTTGTTCTTTTCATTTCTTTGGTGGCTGTAGCCCTTGGACTAGGTTTAGGGCTTGGACTGAAACAATCTAAGCAGCCACAAGAAAGCTGCAGAAACAGATGTAATGAGACATTCTGTGAAGAGCTATCGTACTGTAGTTGTGATAACAAGTGTACAGAACGCGAAGCTTGCTGCTGGGATTATCAGGATATTTGTGTGCTACCAACTCAGAGTTGGTCTTGCAATAAATTACGTTGTGGTGAGAAGCGAATGGCCAATGTATTATGCTCCTGTTCTGAA…	PDE	J3SEZ3	Venom phosphodiesterase 1
Hcy|21122	1.19	1.26654e-05	FDGLHDTPDKIKLYVEGSSIPVPTHYYSIITSCLDFTQPADKCDGPLSVLAYIFPHRPDNDESCNNSSEDESRWVEELLKMHTARVRDIEQLTGLDFYRKTSRSYPEILSLKTYLHTFESEI	TTTGATGGTTTGCATGACACCCCAGACAAAATCAAACTGTATGTGGAAGGAAGTTCGATCCCGGTTCCAACTCACTACTACAGCATCATCACAAGTTGTTTAGACTTCACTCAGCCTGCTGACAAGTGTGATGGACCTCTTTCAGTTTTGGCGTATATTTTCCCGCATCGGCCCGACAATGATGAAAGCTGCAATAATTCTTCTGAAGATGAATCCCGGTGGGTTGAAGAGCTCTTGAAAATGCACACAGCGAGAGTACGGGATATTGAACAACTTACCGGCTTAGACTTTTATCGGAAGACAAGTCGAAGCTACCCAGAGATCCTTTCTTTAAAAACATACCTGCATACATTTGAAAGTGAAATTTAA	PDE	QHR82786	phosphodiesterase 4, partial
Hcy|29057	2.07077e+06	22.0396	MYPAHLLGLLAVCVSLLGATSIPPLPLNLIQFSNMIECAIPGSKPLLDYGDYGCYCGAGGSGTPVDELDRCCKIHDDCYGKAGKKGCYPKLTLYSWKCGSDGPTCNSKSGCEAFVCACDATAAKCFAKAPYNKANYNIDTKKRCQ	ATGTATCCTGCTCACCTTCTGGGCCTGTTGGCAGTTTGTGTCTCCCTCTTAGGAGCCACCAGCATTCCTCCTCTGCCTCTCAACCTCATACAATTCAGCAACATGATTGAATGTGCCATCCCTGGCAGTAAACCTTTGTTGGATTATGGGGACTACGGTTGCTACTGCGGCGCAGGAGGTAGCGGGACACCGGTAGATGAGTTGGATAGGTGCTGCAAAATACATGACGACTGCTATGGTAAAGCCGGAAAAAAAGGATGCTACCCCAAGTTGACGTTGTATAGTTGGAAATGTGGCAGCGATGGACCCACCTGCAATTCAAAATCGGGATGTGAAGCTTTTGTGTGTGCTTGTGACGCCACAGCAGCCAAGTGCTTTGCTAAAGCCCCTTACAACAAG…	PLA2	P20255	Basic phospholipase A2 PA-12A
Hcy|29123	498860	5.30947	DYGDYGCYCGKGGSGTPVDELDRCCKIHDDCYGEAEKLPACNYIMSGPYYNAYTYDCVEHQLTCKDNNDECKAFICNCDRTAAICFARAPYNKANYNIDTKKRCK	GATTATGGGGACTACGGTTGCTACTGCGGCAAAGGAGGTAGCGGGACACCGGTAGATGAGTTGGATAGGTGCTGCAAAATACATGACGACTGCTATGGTGAAGCCGAAAAACTTCCTGCATGTAATTACATTATGAGTGGCCCCTACTACAACGCCTATACATACGACTGTGTTGAACACCAACTCACCTGCAAAGATAACAATGATGAGTGTAAAGCTTTTATCTGTAATTGTGACCGCACAGCAGCCATCTGCTTCGCCAGAGCCCCTTACAACAAGGCGAACTACAATATCGACACCAAGAAACGTTGCAAATGA	PLA2	Q8UW31	Acidic phospholipase A2 57
Hcy|29208	152755	1.62581	MYPAHLLVLLAVCVSLLGAASIPPLPLNLEQFSKVITCANHNRRSAFDYADYGCYCGAGGRGTPVDELDRCCKIHDDCYGEAEKQGCYPKMLIYDYDCGSNGPYCKNVKKKCNRKVCDCDVAAAKCFARNAYNNANYNIDTKKRCK	ATGTATCCTGCTCACCTTCTGGTCCTGTTGGCAGTTTGTGTCTCCCTCTTAGGAGCCGCCAGCATTCCTCCTCTGCCTCTCAACCTCGAACAATTCAGCAAAGTGATTACATGTGCCAACCATAACCGTAGAAGTGCATTTGATTATGCGGACTACGGTTGCTACTGCGGCGCAGGAGGTAGAGGGACACCGGTAGATGAGTTGGATAGGTGCTGCAAAATACATGACGACTGCTATGGTGAAGCCGAAAAACAAGGATGCTACCCCAAGATGTTGATATATGATTACGACTGTGGCAGCAATGGACCCTACTGCAAAAATGTCAAAAAGAAGTGTAATCGTAAGGTGTGTGATTGTGATGTCGCAGCAGCCAAGTGCTTTGCCAGAAATGCTTACAAC…	PLA2	Q8UW30	Basic phospholipase A2 73
Hcy|9093	13.9	0.000147941	MRPPVPPLLIACLVMSLNSYTQQVPPCLPQYPGPESNSSFVCNSSSLREFPSGFPSETKTITIELTQISNLGVEALQGLPELQGLYLLGNQLKTLPSGLFRNLPALHSLDLSGNLLEDLPADLFAPIGSLAYLSLGSNQLTELRPSWFESLEQLKILRLDHNHLKEIPPDCFRKLTLLTSLDLSSNLLRCLSPEMFRGLAFLTVLNLKNNPVASIAPGTFRGTPTLWILSLRSNSLTHVPPGLFQSLKNLERLDLSANEITSLEAPLVNVSSEFTLDLSGNPWACDCRLQALFNWAQEGNVDLFSKEDVVCAFPKSLKGKGATLLKRSQLCPC	ATGAGGCCTCCAGTTCCTCCTCTTCTGATTGCCTGCCTTGTGATGTCGCTGAACAGCTACACCCAGCAGGTTCCTCCCTGCCTGCCCCAATATCCAGGTCCAGAAAGTAACTCTAGTTTTGTCTGCAATTCTTCGTCGCTCCGCGAATTTCCCTCCGGCTTCCCCAGTGAAACCAAGACCATCACCATTGAGCTCACCCAGATCTCCAACCTGGGTGTGGAGGCCCTGCAGGGTCTCCCAGAGCTCCAGGGGCTTTATCTGCTCGGCAACCAGCTGAAGACCCTTCCAAGCGGCCTCTTCCGTAACCTCCCAGCACTGCACTCCCTGGACCTCTCTGGAAATCTCCTGGAAGATCTACCTGCAGATCTCTTCGCACCCATCGGTAGCCTGGCCTACTTA…	PLA2 inhibitor	O93233	Phospholipase A2 inhibitor
Hcy|48143	8.09	8.61035e-05	MKSSVPALLIICLVMSFNSYTQQIPYCPPDPAPENITEFVCSSPSLHEFPTGFPVRTKMISVEFTQVSSLGVEALQDLPNLQELHLSNNRLKTLPNGLFRNLPELHTLDLSTNLLEDLPPEIFTNATNLTLLSLSENRLAELWASWFETLKELKILSLDQNHLKEVPISCFSKLKKLTFLDLSSNRLHRLSPDMFSGLENLERLILENNPIQCVAPRSFHWGPKLSVISLRNCSLTDITIGEFRLLDQLVLLDLSANELTRLDPPAGILSANLSLDLAGNPWVCDCHLDNLLTWVKEHKIHLFSKQEIVCAFPKNFKGEEATSLRRSQICPC	ATGAAGTCTTCGGTTCCAGCTCTTCTGATCATCTGCCTTGTGATGTCCTTCAACAGCTACACCCAGCAGATTCCTTACTGCCCGCCCGATCCTGCTCCAGAAAATATCACTGAGTTTGTCTGCAGCTCCCCATCGCTCCATGAATTTCCCACCGGCTTCCCTGTACGAACCAAAATGATCTCCGTTGAGTTCACCCAGGTCTCCAGCCTTGGCGTGGAAGCCCTCCAAGATCTCCCAAACCTCCAAGAACTTCACCTCTCCAACAACAGGCTGAAGACCCTTCCCAATGGCCTCTTCCGTAACCTCCCAGAACTGCACACCCTGGATCTGTCCACCAATCTCCTGGAAGATCTACCCCCAGAGATCTTCACCAATGCAACGAACCTGACGCTTTTATCC…	PLA2 inhibitor	O93233	Phospholipase A2 inhibitor
Hcy|27277	1.72	1.83063e-05	MHLILLLSSLLLLGTSLANGHDTDPEGQLLNSVAAAVERLEKKIEEVKNAFFTVHRARSFGSGSERLYVTNKEVGNFAALGNICVRAGGRIPSPQLQNENKAFASVLERHNKGAYLVVRDSAKFTNWAVGEPNTAGETKQCVVADAQGTWRSGSCEEDLLVVCEFSFI	ATGCATTTGATCCTCCTGCTGTCCAGTCTTCTTCTTTTGGGAACATCTCTGGCCAACGGACATGACACGGATCCTGAAGGACAATTACTGAATTCTGTGGCTGCCGCTGTAGAGAGGCTTGAAAAAAAGATAGAAGAGGTGAAAAATGCCTTTTTTACAGTCCACAGAGCTCGATCCTTTGGGAGTGGCAGTGAGAGATTATATGTGACTAACAAGGAAGTAGGGAACTTTGCAGCTCTCGGAAACATATGTGTCCGGGCCGGTGGCCGGATTCCTTCCCCTCAACTCCAAAATGAGAATAAGGCCTTTGCAAGTGTTTTGGAGAGGCACAACAAGGGAGCCTATCTTGTCGTCCGTGACTCAGCGAAGTTCACTAATTGGGCTGTGGGAGAACCGAAT…	PLA2 inhibitor	Q8AXS4	PLIalpha-like protein
Hcy|7639	1.09	1.16011e-05	MHLILLLSSLLLLGTSLANGHDTDPEGQLLNSVAAAVERLEKKIEEVKNAFFTVHRARSFGSGSERLYVTNKEVGNFAALGNICVRAGGRIPSPQLQNENKAFASVLERHNKGAYLVVRDSAKFTNWAAGEPNTAGRTKECVVADTQGAWHSGSCKEDLLVVCEFSFI	ATGCATTTGATCCTCCTGCTGTCCAGTCTTCTTCTTTTGGGAACATCTCTGGCCAACGGACATGACACGGATCCTGAAGGACAATTACTGAATTCTGTGGCTGCCGCTGTAGAGAGGCTTGAAAAAAAGATAGAAGAGGTGAAAAATGCCTTTTTTACAGTCCACAGAGCTCGATCCTTTGGGAGTGGCAGTGAGAGATTATATGTGACTAACAAGGAAGTAGGGAACTTTGCAGCTCTCGGAAACATATGTGTCCGGGCCGGTGGCCGGATTCCTTCCCCTCAACTCCAAAATGAGAATAAGGCCTTTGCAAGTGTTTTGGAGAGGCACAACAAGGGAGCCTATCTTGTCGTCCGTGACTCAGCGAAGTTCACCAATTGGGCTGCGGGAGAACCGAAT…	PLA2 inhibitor	Q8AXS4	PLIalpha-like protein
Hcy|18795	82.77	0.000880938	MVHFGSAASSDNRRQRCWSWYWGGLLLLWAVAETRADLHYATVYWLEAEKYFQVKDLLDKNGDAYGYYNDTVQSTGWGILEIKAGYGSQLVSNEILMYAAGFLEGYLTASRMTDHVANLYHQLIKNVITEQKVKDFMQKQDEWTRQQIKNNKDDPFWRNAGYIIAQLDGLYMGNLEWAKRQKRTPLTKFEISFLNAIGDLLDLIPALSPESRNNDFLSMSEVSKMYEWDMGHCSALIKVLPGYENIYFAHSSWFTYAATLRIYKHWDFRIIDPQTKTGHASFSSYPGLLASLDDFYILGSGLIMLQTTNSVFNISLLQQVVPESLFAWERVRIANMMADSGKTWAQTFKKQNSGTYNNQYMILDTKKIKLRRSIEDGTLYIIEQVPNLVEYSDQTTILR…	ATGGTCCACTTCGGCAGCGCCGCCTCCTCGGACAATCGCCGCCAGCGCTGCTGGAGCTGGTACTGGGGGGGACTTTTACTTCTCTGGGCCGTGGCAGAAACTCGAGCAGATCTTCATTACGCTACTGTATATTGGTTGGAAGCTGAAAAATATTTCCAAGTTAAGGATCTATTAGACAAGAATGGCGATGCTTATGGCTATTACAATGACACTGTACAATCAACTGGATGGGGGATACTTGAAATCAAAGCAGGCTATGGTAGCCAGCTCGTAAGCAATGAAATACTCATGTATGCTGCAGGTTTCTTGGAAGGCTACCTCACTGCTTCGCGTATGACTGACCATGTTGCAAATCTGTATCATCAGCTGATTAAGAATGTCATCACTGAACAAAAAGTA…	PLB	F8J2D3	Phospholipase-B 81
Hcy|45414	37.88	0.000403165	MASEKRGSKAAAFFCLAWALCLALAGFPRHVGGREDRADWTQEKYSHRPTILNATSILQVTSQTNVNSMWQNDLHPILIERYPGSPGSYAVRQHIKHRLQGLQAGWLVEEDTFQSHTPYGYRTFSNIISTLNPLAKRHLVVACHYDSKYFPPQLDGKVFVGATDSAVPCAMMLELARSLDRQLSFLKQSSLPPKADLSLKLIFFDGEEAFVRWSPSDSLYGSRSLAQKMASTPHPPGVRNTNQIQGIDLFVLLDLIGARNPVFPVYFLNTARWFGRLEAIERNLHDLHLLNNYSSERQYFRSNLRRHPVEDDHIPFLRRGVPILHLIPSPFPRVWHTMEDNEENLDKPTIDNLSKILQVFVLEYLNLG	ATGGCCAGTGAGAAACGAGGTAGCAAAGCGGCGGCATTTTTCTGCCTGGCCTGGGCACTCTGCTTGGCTCTCGCGGGCTTCCCGCGGCATGTAGGTGGCCGAGAAGACAGAGCGGACTGGACTCAGGAGAAGTATTCCCATCGCCCAACCATTTTAAATGCAACTAGCATCCTACAGGTCACCTCACAGACAAATGTTAATAGCATGTGGCAAAATGACCTTCATCCAATCCTGATTGAGAGATATCCAGGATCACCTGGGAGCTATGCTGTGCGGCAGCATATCAAGCATCGCCTACAAGGATTGCAAGCTGGCTGGCTGGTTGAAGAAGACACATTTCAGAGTCACACTCCTTATGGATACCGCACTTTTTCCAATATAATCAGTACTCTCAATCCC…	QC	A7ISW1	Glutaminyl-peptide cyclotransferase
Hcy|26785	572.53	0.00609355	MIQALLVTICFTVFPYQGSSIILESRNVNDYEVVHPQKVPPLPKGVVQNPQPETKYEDTMQYEFQVNGEPVVLHLERNKGLFSEDYTETHYAPDGREITTSPPVQDHCYYHGYIQNEADSSAVISACSGLKGHFKHRGETYFIEPLKLSDSESHAIYKDENVEKEDEIPKICALTHTTSESDEPIEKISQLTNTPEQDRYLQVKKYIEFYMVVDNKMYRNYNSAKHAIKTKVYEIVNHLNMIYRPLNFLIALIGLEIWSNQDKINIEPAVDVTLKSFGKWRETVLLPRKRNDNTQLLTGIDFNGATIGLAYVSSLCSPKYSVAVIQDHSKRTSMVASTMAHELGHNLGINHDNTSCNCNAGPCIMSATISDEPLYEFSSCSVQEHQRYLLRVRPQCILN…	ATGATCCAAGCTCTCTTGGTAACTATATGCTTCACGGTTTTTCCATATCAAGGGAGCTCTATCATCCTGGAATCCAGGAATGTTAATGATTATGAAGTAGTGCATCCACAAAAAGTGCCTCCATTGCCCAAAGGAGTAGTTCAGAATCCTCAGCCAGAGACCAAGTATGAAGATACAATGCAATATGAATTTCAAGTAAATGGAGAACCAGTGGTCCTTCACTTAGAAAGAAATAAAGGACTTTTTTCAGAAGATTACACTGAAACTCATTATGCCCCTGATGGCAGAGAAATTACAACAAGCCCTCCGGTTCAGGATCACTGCTATTATCATGGCTACATTCAGAATGAAGCTGATTCAAGTGCAGTCATCAGTGCATGCAGCGGCTTGAAAGGACAT…	SVMP	F8RKW0	Zinc metalloproteinase-disintegrin-like MTP8
Hcy|28911	407.85	0.00434083	MIQAVLVTICLVVFPYQGSSTILESGKVRDYEVVYPQKIPSSPKGRLQKREEKIKYEDTMKYEFKVNGEPVVLNLEKNKRLFSKDYTETYYSPDGRKITTSPPVQDHCYYHGHIQNDTDSSAVIRACDGLNGYFKSNSEMYIIEPLKHSDSEAHAVFKYENLEKEDETPKTCGAIHNPGESDEPMKKISKLFATPEKGEEYLEAEKYIELYIVADNLVYRKYSGNITDVRRRIFEILNYVNLYYKVFNVHVILIGLEVWSDEDKILINGSSDPTLKSFAKWRHSDLLKRKRNDNAQLLTGIHFEEGILGVAFVGGMCDNFTSVGVIQDNSIQAVLVAAVMTHELGHNLGMKHDTDSCTCNKEPCVMKASINFNPPWEFSSCSSQDYQNYIMTETAQCIL…	ATGATCCAAGCTGTCTTGGTTACTATATGCTTAGTGGTTTTTCCATATCAGGGGAGCTCTACAATCCTGGAATCTGGGAAAGTTAGAGATTATGAAGTAGTGTATCCACAAAAAATTCCTTCATCGCCCAAAGGAAGACTTCAAAAGCGTGAGGAAAAGATCAAATATGAAGATACCATGAAATATGAATTTAAAGTGAATGGAGAGCCAGTGGTCCTTAACCTAGAAAAAAATAAACGACTTTTTTCAAAAGATTATACCGAAACTTATTATTCCCCTGATGGCAGAAAAATTACAACAAGCCCTCCAGTTCAGGACCACTGCTATTATCATGGACACATCCAGAATGATACTGACTCAAGTGCAGTCATCAGGGCTTGTGACGGCTTGAATGGGTAT…	SVMP	A8QL59	Zinc metalloproteinase-disintegrin-like NaMP
Hcy|28795	152.97	0.00162809	LPELCTGQSAECPMDRFQINGHPCQNNQGYCYNGKCPIMTNQCIDLWRPGVKVSSGICFTLNQNGRSCGFCRIEHGTKIPCAEKDVKCGTLFCKRRNSMICSCKVSSHDPSYGMVESGTKCGDGMVCSNRQCVDVQTAY	TTGCCTGAACTCTGCACTGGCCAATCTGCTGAGTGTCCCATGGATCGCTTCCAGATTAATGGACATCCATGCCAAAACAACCAAGGTTACTGCTACAATGGGAAATGTCCCATCATGACAAACCAATGTATTGATCTCTGGAGGCCAGGTGTAAAAGTGTCTTCGGGTATATGTTTTACATTGAACCAGAATGGCCGAAGTTGTGGCTTCTGCAGAATTGAACATGGTACAAAGATTCCATGTGCAGAAAAGGATGTAAAGTGTGGCACGTTATTTTGCAAAAGGAGAAACTCGATGATATGCAGCTGCAAAGTTTCATCACATGACCCAAGTTATGGAATGGTTGAATCTGGAACAAAATGTGGAGATGGAATGGTGTGCAGCAACAGGCAGTGTGTT…	SVMP	D3TTC2	Zinc metalloproteinase-disintegrin-like atragin
Hcy|23817	71.16	0.00075737	AVDVTLKSFGKWRETVLLPRKRNDNAQLLTGIQFSGTIVGLGYLGTLCSPEESVAVIEVYNRRTSIMASTMAHELGHNLGITHDNTSCNCNAGP	GCTGTGGATGTCACTTTGAAATCATTTGGAAAATGGAGAGAAACAGTTTTACTGCCACGCAAAAGGAATGATAATGCTCAGTTACTTACGGGCATTCAGTTCAGTGGAACTATTGTAGGACTTGGTTACTTGGGCACCCTCTGCAGTCCAGAGGAATCTGTAGCAGTTATTGAGGTTTATAACAGAAGAACAAGTATAATGGCATCTACAATGGCCCATGAGTTGGGTCATAATCTGGGGATTACTCATGACAACACTTCCTGTAATTGCAATGCTGGACCA	SVMP	F8RKW1	Zinc metalloproteinase-disintegrin-like MTP4
Hcy|25086	57.96	0.00061688	MIQALLVTICFTVFPYQGSSIILESRNVNDYEVVHPQKVPALAKGGVQNPQPETKYEDTMQYEFQVNGEPVVLHLERNKGLFSENYTETHYAPDGREITTSPPVQ	ATGATCCAAGCTCTCTTGGTAACTATATGCTTCACGGTTTTTCCATATCAAGGGAGCTCTATCATCCTGGAATCCAGGAATGTTAATGATTATGAAGTAGTGCATCCACAAAAGGTACCTGCATTGGCCAAAGGAGGAGTTCAGAATCCTCAGCCAGAGACCAAGTATGAAGATACAATGCAATATGAATTTCAAGTAAATGGAGAACCAGTGGTCCTTCACTTAGAAAGAAATAAAGGACTTTTTTCCGAAAATTACACTGAAACTCATTATGCCCCTGATGGCAGAGAAATTACAACAAGCCCTCCGGTTCAG	SVMP	F8RKV9	Zinc metalloproteinase-disintegrin-like MTP9
Hcy|22018	30.45	0.000324086	THTTSESDEPIEKISQLTNTPEQERYLQVKKYIEFFMVVDNVMYKKYNSNRDAIKTRVYEMVNTLNMIYRPLNFLIALVGLEIWSNRDKINIEP	ACCCATACTACTTCGGAGTCAGATGAGCCCATCGAAAAGATCTCTCAATTAACTAATACTCCTGAACAAGAGAGGTACTTGCAGGTCAAAAAATACATTGAGTTTTTCATGGTTGTAGACAACGTAATGTACAAGAAATATAACAGCAACAGAGATGCTATAAAAACAAGAGTATATGAAATGGTCAACACTTTAAATATGATATACAGACCTTTGAATTTTCTCATTGCACTGGTTGGCCTAGAAATTTGGTCCAACCGAGATAAGATTAACATTGAACCAG	SVMP	F8RKW1	Zinc metalloproteinase-disintegrin-like MTP4
Hcy|38783	10.67	0.000113563	MSATLPSLLASLAVLLLGRVDRLADACSCSPVHPQQAFCNADVVIRAKAVSEKEVDSGNDIYGNPIKRIQYEIKQIKMFKGPEQDIEFIFTAPSSAVCGVTLDVSGKKEYLIAGKSEGNGRMHITLCDFIVPWDSLSATQKKSLNQRYQMGCECKISRCPYIPCYVSAQDECLWTDWVTEKNINGRQAKHYACIKRSDGSCAWYRGVAPPKQEFLDIEDP	ATGAGTGCTACGCTCCCGAGCCTCCTGGCCTCGCTGGCCGTCTTGCTCCTGGGGAGGGTGGACCGCCTTGCCGACGCCTGCAGCTGCTCCCCGGTGCACCCGCAACAGGCGTTTTGCAATGCAGATGTAGTGATCAGAGCAAAGGCTGTCTCTGAAAAAGAGGTGGACTCTGGGAATGACATCTATGGAAACCCCATCAAACGCATCCAATATGAGATCAAACAGATAAAGATGTTTAAAGGGCCAGAACAGGACATTGAATTCATCTTCACAGCTCCCTCCTCGGCGGTATGTGGAGTGACACTGGATGTTAGTGGCAAAAAGGAGTATCTCATTGCAGGGAAATCGGAGGGTAATGGCAGGATGCACATCACCCTTTGTGATTTCATTGTTCCTTGG…	MP inhibitor	ATU85545	metalloproteinase inhibitor 2, partial
Hcy|26622	59.56	0.000633909	MNFLLTWIHCGLAALLYFHNAKVLQAAPAQEDGEKQPEEIIPFMTVFERSVCRPIETMVDIYQEYPDEVEYMFKPSCVLLMKCGGFCNDEALECVPTEVYNVSMEIMKLRHLQSQHIQLMSFQQHSKCQCRQKKPIRIKQEKKSKRGKGKGQKRKRKRARYKPQNFHCEPCSERRKHLYKQDPLTCKCSCKFTDSRCKSKQLELNERTCRCDKPRR	ATGAACTTTCTGCTCACTTGGATCCATTGCGGGTTGGCGGCGCTGCTTTATTTCCACAACGCCAAGGTGTTGCAGGCTGCTCCTGCCCAAGAGGATGGAGAGAAGCAACCAGAAGAAATTATCCCATTTATGACGGTCTTTGAGCGGAGTGTCTGCAGGCCCATTGAGACCATGGTAGATATTTACCAGGAGTATCCTGATGAGGTGGAATACATGTTCAAACCATCCTGTGTGCTCCTGATGAAATGTGGAGGATTCTGTAATGACGAAGCGCTAGAATGTGTGCCCACAGAGGTGTACAATGTCAGCATGGAGATCATGAAACTCAGACACTTACAGAGCCAGCATATACAACTGATGAGCTTCCAGCAGCACAGTAAATGTCAATGCAGACAAAAG…	VEGF	C0K3N5	Vascular endothelial growth factor A
Hcy|8398	5.79	6.16241e-05	MLPPVEVIRFLEVYNRSACQPRETMVSVTAEHPSLRNHIMIPSFVALRRCTGCCSDDSLDCVPSRSREAILEVMASLFPNRYITQLTFEEHLECSCRSRTMLFRSNSISRSCAPCRDRKKQPDPQTCKCVCRHQSGHCERRGMKFSESTCRCAKHRRRVKPAIQARTRREPSPMEH	ATGCTGCCCCCTGTGGAAGTGATCCGTTTTTTGGAGGTCTACAACCGCAGCGCCTGCCAGCCCAGGGAGACGATGGTGTCGGTCACGGCGGAACATCCGTCTTTGAGAAACCACATCATGATCCCGTCCTTCGTGGCCCTCAGGCGCTGTACTGGCTGCTGTTCCGACGACTCCTTGGATTGCGTGCCCAGCCGTTCCCGGGAAGCCATCTTGGAGGTGATGGCTAGCCTCTTTCCAAACAGATATATAACCCAGTTGACTTTTGAAGAGCACCTGGAATGCAGCTGCAGATCAAGAACGATGCTTTTCAGATCTAATTCAATTAGTCGGTCCTGTGCACCTTGTCGGGACAGGAAAAAGCAGCCAGATCCACAGACGTGCAAATGTGTGTGTCGCCAC…	VEGF	C0K3N5	Vascular endothelial growth factor A
Hcy|3526	17.76	0.000189023	MEGMALYLLAALLIGFPGSSHGAVYTLITPGVLRTDTEEQILVEAHGDSAPKQPVISVHDFPKRQKTLFQARVDMNPAGGMLVTPTIKIPAKELNKDSRQNQYVVVKVSGLPMELEKVVLLSYQSGFVFIQTDKGIYTPGSPVRYRVFSMDYNMHRMDKTVIVEFQTPEGVVVSSNPVNPSSVLIRPYNLPELVSFGTWKAVAKYEHSPEESYTAYFDVREYVLPSFEVRLQPSDKFLYIDGNKNFHVSITARYLYGKKVEGVAFVLFGVKIDDAKNSIPDSLTRIPIIDGDGEAILKRDTLRSRFQNLNQLVGHTLYASVTVMTESGSDMVVTEQSGIHIVTSPYQIYFTKTPKYFKPGMPYELTVYVTNPDGSPAANVPVVSEAIHSEGTTLSDGTA…	ATGGAGGGGATGGCTCTCTATCTGCTGGCTGCTCTGTTGATTGGTTTTCCGGGGTCTTCTCATGGGGCTGTCTACACTCTCATCACCCCTGGCGTTCTGCGAACAGACACAGAAGAGCAAATTTTGGTGGAGGCCCATGGAGACAGTGCTCCAAAACAGCCTGTTATCTCTGTTCATGATTTTCCAAAGAGACAGAAAACCTTGTTCCAAGCCAGAGTAGATATGAATCCAGCAGGAGGCATGCTTGTTACTCCAACTATAAAGATTCCTGCAAAAGAACTGAATAAAGACTCCAGGCAAAATCAGTATGTGGTTGTGAAAGTAAGTGGTCTGCCGATGGAACTAGAAAAGGTGGTTCTCCTTTCTTACCAGAGTGGCTTTGTGTTCATCCAGACTGAT…	VF	Q0ZZJ6	A.superbus venom factor 1
Hcy|41344	7472.47	0.079531	MTPRRGSCPLLLFSLVGLLMTCAQEPGVAGQNTTEVAEKAGICPQAELERPDGNCTEECQSDARCEGNQKCCQTGCGTSCQIPDEKVGSCPNVDIPIPPLGICRTTCQTDSNCPNIKKCCKYGCGFMTCSTPNP	ATGACACCCAGGAGAGGCAGCTGCCCCCTCCTCCTCTTCTCCCTGGTGGGTCTCCTCATGACCTGTGCTCAGGAGCCTGGCGTGGCTGGACAGAACACTACAGAGGTCGCAGAGAAAGCTGGCATCTGTCCCCAGGCAGAATTGGAGAGGCCCGATGGGAACTGCACGGAGGAGTGCCAATCTGATGCCCGCTGCGAGGGGAACCAGAAGTGCTGCCAGACAGGATGTGGGACTTCCTGCCAGATCCCAGACGAGAAAGTCGGGTCCTGCCCAAATGTGGACATTCCCATCCCACCTCTGGGCATTTGCAGAACCACATGTCAAACAGATTCTAACTGTCCAAACATCAAGAAGTGCTGCAAATATGGCTGCGGGTTCATGACTTGTTCCACGCCTAAT…	Waprin	A7X4K1	Waprin-Phi1

## Sheet: FPKM% of protein family
Table S2. FPKM% of protein family in the venom-gland transcriptome of the annulated sea snake (Hydrophis cyanocinctus) from the South China Sea
Protein family	FPKM	FPKM%	Unigenes with full CDS	Unigenes with partial CDS
3-FTx	6.55469e+06	69.763
LNX	3.90257e+06	41.5359	3
SNX	2.65211e+06	28.227	3
PLA2	2.72239e+06	28.975	2	1
CTL	51212.1	0.545062	4	4
CRISP	41637.3	0.443155	2
Kunitz	11021.1	0.1173	2
Waprin	7472.47	0.0795312		1
C-NP	4756.19	0.0506212	1	1
SVMP	1292.92	0.0137608	2	4
Cystatin	473.55	0.0050401	4
HA	119.85	0.00127559	1
5'NT	94.46	0.00100536	3
AP	91.67	0.000975665	3
PLB	82.77	0.00088094	1
VEGF	65.35	0.000695535	2
DPP IV	51.11	0.000543975	1
CREGF	44.91	0.000477987	1
QC	37.88	0.000403165	1
PDE	34.36	0.000365701	1	1
PLA2 inhibitor	24.8	0.000263952	4
VF	17.76	0.000189024	1
APME	14.4	0.000153262		1
NGF	10.96	0.00011665	2
MP inhibitor	10.67	0.000113563	1
LAAO	9.17	9.75984e-05	1

## Sheet: Codeml test
Table S3. Sequences used for positive selection detecting by codeml test
Transcript ID	Toxins	Species (accession number in NCBI)
Hcy|28274	3-FTx 1	Pseudechis rossignolii (AB778565), Lapemis hardwickii (AF159539, EF405869), Hydrophis hardwickii (AF159540), Aipysurus eydouxii (AY559317), Acalyptophis peroni (AY742211), Pseudechis australis (DQ917498), Pseudechis porphyriacus (DQ917499), Tropidechis carinatus (DQ917501), Rhinoplocephalus nigrescens (DQ917503), Hoplocephalus stephensii (DQ917504), Notechis scutatus (DQ917505), Hydrophis cyanoci…
Hcy|29549	3-FTx 2	combined analysis with 3-FTx 1
Hcy|29338	3-FTx 3	combined analysis with 3-FTx 1
Hcy|26329	5NT 1	Gloydius blomhoffi brevicaudus (AB332404), Protobothrops elegans (AB984594), Protobothrops flavoviridis (AB985247), Spilotes sulphureus (MH233090)
Hcy|23033	5NT 2	combined analysis with 5NT 1
Hcy|4213	AP 1	G. blomhoffi brevicaudus (AB262071), Ovophis okinavensis (AB848288), P. elegans (AB984614), P. flavoviridis (AB985264)
Hcy|29512	CRISP 1	L. hardwickii (AF190861), Laticauda semifasciata (AF384220), P. australis (AY072695), P. porphyriacus (AY072696), Naja atra (AY261468), Oxyuranus scutellatus (DQ084035), Oxyuranus microlepidotus (DQ084036), Pseudonaja textilis (DQ084037), N. scutatus (DQ084038), H. stephensii (DQ084039), Demansia vestigiata (DQ917520), T. carinatus (DQ917546), R. nigrescens (DQ917547), A. superbus (EF599322), Bun…
Hcy|29717	CRISP 2	combined analysis with CRISP 1
Hcy|31460	CTL 1	Lachesis muta (DQ396473), Boiga irregularis (MF948050), Ahaetulla prasina (MH233037), S. sulphureus (MH233084)
Hcy|29552	CTL 2	P. australis (EF194727), P. porphyriacus (EF194740), N. scutatus (EF194752), D. vestigiata (EF194755), R. nigrescens (EF194758), Thrasops jacksoni (EU029696), S. nigriceps (FJ790480), A. prasina (MH233013)
Hcy|28883	CTL 3	O. scutellatus (EF194719), P. australis (EF194725), O. microlepidotus (EF194733), P. textilis (EF194734), T. carinatus (EF194743), H. stephensii (EF194746), N. scutatus (EF194748), P. porphyriacus (EU445362), A. superbus (EU445363), R. nigrescens (EU445364)
Hcy|29627	Cystatin 1	A. superbus (FJ411278), P. textilis (FJ411279), O. microlepidotus (FJ411280), O. scutellatus (FJ411281), P. porphyriacus (FJ411282), P. australis (FJ411283), T. carinatus (FJ411284), H. stephensii (FJ411285), R. nigrescens (FJ411286), N. scutatus (FJ411287), M. ikaheka (FJ411288), N. kaouthia (FJ411289), B. irregularis (MF948105)
Hcy|29166	DPP IV	G. blomhoffi brevicaudus (AB158225), O. okinavensis (AB848286), P. elegans (AB984613), P. flavoviridis (AB985263), O. scutellatus (EF187031), O. microlepidotus (EF187032), P. textilis (EF187033), D. vestigiata (EF187034), R. nigrescens (EF187035), P. australis (EF187036), P. porphyriacus (EF187037), N. scutatus (EF187038), H. stephensii (EF187039), T. carinatus (EF187040)
Hcy|24239	HA	P. flavoviridis (AB985261), Echis ocellatus (DQ840249), Cerastes cerastes (DQ840250), Echis pyramidum leakeyi (DQ840253), Bitis arietans (DQ840256)
Hcy|32595	Kunitz 1	A. labialis (EU012449), A. prasina (MH233021), Vipera anatolica senliki (MN831322)
Hcy|32533	Kunitz 2	P. rossignolii (AB576155), P. textilis textilis (AF402327), P. australis (AY626927), O. microlepidotus (AY626930), D. vestigiata (DQ917525), P. porphyriacus (DQ917551), H. stephensii (EF025515), R. nigrescens (EF025517), O. scutellatus (EF990738), N. scutatus (EF990740), T. carinatus (EF990741), A. superbus (EF990748), D. coronoides (FJ752478), S. nigriceps (FJ790469)
Hcy|45874	LAAO	P. elegans (AB984584), P. flavoviridis (AB985225), Crotalus adamanteus (AF071564), Crotalus atrox (AF093248), Calloselasma rhodostoma (AJ271725), Trimeresurus stejnegeri (AY277739), O. scutellatus (DQ088990), N. scutatus (DQ088991), P. australis (DQ088992), D. vestigiata (DQ917521), Bungarus multicinctus (EF080832), Bungarus fasciatus (EF080833), L. muta (JX171244), Micrurus mipartitus (MH010800)…
Hcy|1865	NGF 1	Naja sputatrix (AY527215), O. scutellatus (DQ084064), O.microlepidotus (DQ181904), P. textilis (DQ181906), N. scutatus (DQ181909), P. porphyriacus (DQ181911), P. australis (DQ181913), H. stephensii (DQ181915), T. carinatus (DQ181919), R. nigrescens (DQ422727), D. vestigiata (DQ917528), S. nigriceps (FJ790485), B. fasciatus (HM590742), Daboia russellii (HM590743), Walterinnesia aegyptia (HM590745)…
Hcy|57309	NGF 2	combined analysis with NGF 1
Hcy|29057	PLA2 1	L. semifasciata (AB037415), P. rossignolii (AB531119), A. superbus (AF184134), L. hardwickii (AF205378), A. eydouxii (AY561166), P. australis (DQ085842), P. porphyriacus (DQ085851), H. stephensii (EF164998), S. nigriceps (FJ790474), P. papuanus (KX685170), A. laevis (X12604), N. scutatus scutatus (X12605)
Hcy|29208	PLA2 2	A. superbus (AF184136), N. scutatus (DQ085831), L. hardwickii (EF405872)
Hcy|48143	PLA2 inhibitor 1	Elaphe quadrivirgata (AB060638), Elaphe climacophora (AB462511), B. irregularis (MF948074)
Hcy|18795	PLB	D. coronoides (FJ752451), C. adamanteus (HQ414105), B. irregularis (MF948106), Bothrops moojeni (MG132007), Bothrops portoricensis (MH233007), A. prasina (MH233019), S. sulphureus (MH233091)
Hcy|45414	QC	Bothrops jararaca (AB014769), Agkistrodon blomhoffi (AB059426), P. elegans (AB984603), P. flavoviridis (AB985257), B. irregularis (DQ404533), Boiga dendrophila (DQ404534), C. atrox (JF979132), Micrurus fulvius (JF979133), D. russellii (JF979136), Trimeresurus gracilis (JF979137), Sistrurus catenatus tergeminus (JF979139), Protobothrops mucrosquamatus (NM_001323250)
Hcy|26785	SVMP 1	Naja naja (AF063190), Naja mossambica mossambica (AY101383), A. superbus (DQ826670), D. vestigiata (DQ917530), B. multicinctus (EF080830), T. carinatus (EF199632), P. porphyriacus (EF199633), P. australis (EF199634), H. stephensii (EF199635), O. scutellatus (EF199636), O. microlepidotus (EF199637), N. scutatus (EF199638), Rhinocephalus nigrescens (EF199639), P. textilis (EF199640), N. atra (FJ177…
Hcy|26622	VEGF	Trimeresurus flavoviridis (AB154420), O. okinavensis (AB852007), B. irregularis (MF948114)
Hcy|3526	VF	A. superbus (AY903291), Asian cobra (L02365), B. irregularis (MF948080), A. prasina (MH233033), S. sulphureus (MH233096), V. anatolica senliki (MN831357), N. kaouthia (U09969)

## Sheet: yn00 test
Table S4. Sequences used for positive selection detecting by yn00 test
Transcript ID	Toxins	Species (accession number in NCBI)	dN	dS	dN/dS
Hcy|29273	3-FTx 4	Lapemis hardwickii (AF159538)	0.0569	0.0087	6.54023
Hcy|29140	3-FTx 5	L. hardwickii (EF405871)	0.0808	0.022	3.67273
Hcy|29296	3-FTx 6	L. hardwickii (AF159537)	0.0914	0.0215	4.25116
Hcy|53746	5NT 3	Demansia vestigiata (DQ917529)	0	0.0425	0
Hcy|31108	AP 2	Gloydius blomhoffi brevicaudus (AB332387)	0.1122	0.3465	0.32381
Hcy|25183	AP 3	G. blomhoffi brevicaudus (AB332387)	0.1021	0.3405	0.299853
Hcy|16481	CREGF	Crotalus adamanteus (HQ414087)	0.036	0.1262	0.285261
Hcy|28693	Cystatin 2	Bothrops moojeni (MG132035)	0.0951	0.3997	0.237928
Hcy|32424	PDE	Borikenophis portoricensis (MH233012)	0.0673	0.132	0.509848
Hcy|27277	PLA2 inhibitor 2	Elaphe quadrivirgata (AB030247)	0.1248	0.2848	0.438202
Hcy|7639	PLA2 inhibitor 3	E. quadrivirgata (AB030247)	0.1237	0.2652	0.46644
Hcy|28911	SVMP 2	Naja atra (EF080840)	0.0735	0.0712	1.0323
Hcy|38783	MP inhibitor	B. moojeni (MG132026)	0.0046	0.1342	0.0342772
Hcy|41344	Waprin	Philodryas olfersii (EU029742)	0.1369	0.2586	0.529389
